# Supplementary material for: A GdW10@PDA-CAT Sensitizer with High-Z Effect and Self-Supplied Oxygen for Hypoxic-Tumor Radiotherapy
Source: Molecules. 2021 Dec 26;27(1):128. doi: 10.3390/molecules27010128 (PMC8746738; doi:10.3390/molecules27010128)
Supplement: Supplementary file 1 [file molecules-27-00128-s001.zip]

Archive with 1 entries (1 files):
- molecules-1468795-supplementary.pdf
